# Supplementary material for: Designing for Effective and Safe Multidisciplinary Primary Care Teamwork: Using the Time of COVID-19 as a Case Study
Source: Int J Environ Res Public Health. 2021 Aug 19;18(16):8758. doi: 10.3390/ijerph18168758 (PMC8394340; doi:10.3390/ijerph18168758)
Supplement: Supplementary file 1 [file ijerph-18-08758-s001.zip]

Archive with 1 entries (1 files):
- ijerph-1297130-supplementary.pdf
